# Supplementary material for: Stimulator of Interferon Genes Protein (STING) Expression in Cancer Cells: A Tissue Microarray Study Evaluating More than 18,000 Tumors from 139 Different Tumor Entities
Source: Cancers (Basel). 2024 Jun 30;16(13):2425. doi: 10.3390/cancers16132425 (PMC11240524; doi:10.3390/cancers16132425)
Supplement: Supplementary file 1 [file cancers-16-02425-s001.zip]

Archive with 14 entries (12 files):
- cancers-3055431-supplementary/
- cancers-3055431-supplementary/Suppl Figure S1_STING.pdf
- cancers-3055431-supplementary/Suppl Figure S2_STING.pdf
- cancers-3055431-supplementary/Suppl Figure S3_STING_R1.pdf
- cancers-3055431-supplementary/Suppl table S1_STING_R1.pdf
- cancers-3055431-supplementary/Suppl table S2_STING.pdf
- cancers-3055431-supplementary/Suppl table S3_STING.pdf
- cancers-3055431-supplementary/__MACOSX/
- cancers-3055431-supplementary/__MACOSX/._Suppl Figure 1_STING.pdf
- cancers-3055431-supplementary/__MACOSX/._Suppl Figure 2_STING.pdf
- cancers-3055431-supplementary/__MACOSX/._Suppl Figure 3_STING_R1.pdf
- cancers-3055431-supplementary/__MACOSX/._Suppl table 1_STING_R1.pdf
- cancers-3055431-supplementary/__MACOSX/._Suppl table 2_STING.pdf
- cancers-3055431-supplementary/__MACOSX/._Suppl table 3_STING.pdf
